# Supplementary material for: Host-Specific and Environment-Dependent Effects of Endophyte Alternaria oxytropis on Three Locoweed Oxytropis Species in China
Source: J Fungi (Basel). 2025 Jul 9;11(7):516. doi: 10.3390/jof11070516 (PMC12296004; doi:10.3390/jof11070516)
Supplement: Supplementary file 1 [file jof-11-00516-s001.zip]

Archive with 1 entries (1 files):
- jof-3723457-supplementary.pdf
